# Supplementary material for: The Genus Broussonetia: An Updated Review of Phytochemistry, Pharmacology and Applications
Source: Molecules. 2022 Aug 22;27(16):5344. doi: 10.3390/molecules27165344 (PMC9414938; doi:10.3390/molecules27165344)
Supplement: Supplementary file 1 [file molecules-27-05344-s001.zip]

Archive with 1 entries (1 files):
- molecules-1831551-supplementary.pdf
